# Supplementary material for: A de novo variant in OTX2 in a lamb with otocephaly
Source: Acta Vet Scand. 2020 Jan 22;62:5. doi: 10.1186/s13028-020-0503-z (PMC6977343; doi:10.1186/s13028-020-0503-z)
Supplement: Supplementary file 1 — Additional file 1. List of private protein-changing sequence variants. [file 13028_2020_503_MOESM1_ESM.xlsx]

## Sheet: TableS1
Mode of inheritance	Sheep chromosome	Position (Oar_rambouillet_v1.0)	Reference allele	Alternative allele	Dam	Sire	Offspring	Effect	Impact	Gene	cDNA	Protein
dominant	1	219011979	TGACCATGCTTATGTCCATGGCCAA	T	0/0	0/0	0/1	disruptive_inframe_deletion	MODERATE	KNG1	c.1406_1429delTTGGCCATGGACATAAGCATGGTC	p.Leu469_Gly476del
dominant	7	71478714	G	A	0/0	0/0	0/1	stop_gained	HIGH	OTX2	c.265C>T	p.Arg89*
dominant	10	79831588	G	A	0/0	0/0	0/1	start_lost	HIGH	LOC114116672	c.3G>A	p.Met1?
dominant	17	62986090	C	T	0/0	0/0	0/1	missense_variant	MODERATE	P2RX7	c.188G>A	p.Ser63Asn
recessive	1	111866806	T	C	0/1	0/1	1/1	missense_variant	MODERATE	DAP3	c.26T>C	p.Ile9Thr
recessive	1	269239420	A	T	0/1	0/1	1/1	missense_variant	MODERATE	XRN1	c.96A>T	p.Leu32Phe
recessive	3	64271658	A	G	0/1	0/1	1/1	missense_variant	MODERATE	NT5DC4	c.1411T>C	p.Ser471Pro
recessive	3	64278697	G	T	0/1	0/1	1/1	missense_variant	MODERATE	NT5DC4	c.483C>A	p.Ser161Arg
recessive	11	25632384	G	A	0/1	0/1	1/1	missense_variant	MODERATE	CALCOCO2	c.235G>A	p.Val79Ile
recessive	13	17978059	G	A	0/1	0/1	1/1	missense_variant	MODERATE	ACBD5	c.473C>T	p.Ala158Val
recessive	14	38323588	C	T	0/1	0/1	1/1	missense_variant	MODERATE	NFATC3	c.1100C>T	p.Pro367Leu
recessive	16	24449012	C	T	0/1	0/1	1/1	missense_variant	MODERATE	ANKRD55	c.1651C>T	p.Pro551Ser
recessive	16	25473083	C	T	0/1	0/1	1/1	missense_variant	MODERATE	LOC101117617	c.64G>A	p.Ala22Thr
recessive	19	54738732	T	TTTC	0/1	0/1	1/1	disruptive_inframe_insertion	MODERATE	TMIE	c.450_452dupGAA	p.Lys151dup
recessive	23	4174845	C	T	0/1	0/1	1/1	missense_variant	MODERATE	ZNF407	c.3742G>A	p.Gly1248Arg
recessive	23	59604093	T	C	0/1	0/1	1/1	missense_variant	MODERATE	C23H18orf54	c.473T>C	p.Leu158Ser
